# Supplementary material for: Characterization of the regulation mechanism of grapevine microRNA172 family members during flower development
Source: BMC Plant Biol. 2020 Sep 3;20:409. doi: 10.1186/s12870-020-02627-6 (PMC7650276; doi:10.1186/s12870-020-02627-6)
Supplement: Supplementary file 1 — Additional file 1: Table S1. Sequences of primer and use. [file 12870_2020_2627_MOESM1_ESM.xlsx]

## Sheet: 工作表1
Table S1 Sequences of primer and use
Name	Seuqence(5′-3′)	Use
P01	GCAGGACTGCAGCTGACTGACTACT30VN	cDNA synthesis
P02	GACCAGTGGTATCAACGCAGAGTACGCGGG
P03	CTCGGCAACGGATATCTCGGCTCT	5S rRNA amplification
P04	CTAATGGCTTGGGGCGCAACTTG
P05	GGACACTGACATGGACTGAAGGAGTA	RLM-RACE amplification
P06	GCTAAATCACCAGGAGTAACAGT
P07	CTGTTTGACCAGATTCAGGAT	PPM-RACE amplificatiion
P08	ATTCTAGAGGCCGAGGCGGCCGACATG
VvActin-F	TACAATTCCATCATGAAGTGTGATG	Actin amplification
VvActin-R	TTAGAAGCACTTCCTGTGAACAATG
VvAP2-F	ATGTGGGATCTCAACGACTC	VvAP2 amplification
VvAP2-R	CAGGAGGGTCTGATGAGAGAG
qVvAP2-F	AGCCCCACCATACCATGTAA	VvAP2 qRT-PCR
qVvAP2-R	CCTCTTCATATCCCCCAACA
qNtActin	AGGAGAAGTTGGCTTACATTGC
qNtActin	CCGATCATTGATGGTTGGAACA
qNtAP2-F	TAGCAAAATATTCGGCTTCTCC	NtAP2 qRT-PCR
qNtAP-R	TAGAAGGTAACCCCACGGTACT
qNtFT-F	ATTCATAATGCGGTGACTTGC	NtFT qRT-PCR
qNtFT-R	AATGATGGTTGTGGACTCTCG
qNtFLC-F	TACATGCTGAGCTTGCAAATG	NtFLC qRT-PCR
qNtFLC-R	TGCATCAGCACTGACTTGAAC
qVvmiR172a-F	AGCGTGTGAATCTTGATGATGCTACAT	VvmiR172a qRT-PCR
qVvmiR172a-R	CACATCGTATCGTGAAGCTGC
qVvmiR172b-F	TGCACTAGCGTGTGAATCTT	VvmiR172b qRT-PCR
qVvmiR172b-R	CACATCGTATCGTGAAGCTGC
qVvmiR172c-F	TGCACTAGCGTGGGAATCTTG	VvmiR172c qRT-PCR
qVvmiR172c-R	CACATCGTATCGTGAAGCTGC
qVvmiR172d-F	TGCACTAGCGTGTGAGAATCTT	VvmiR172d qRT-PCR
qVvmiR172d-R	CACATCGTATCGTGAAGCTGC
VvmiR172a-F	TATTGCCGATGCAGCATCATC	VvmiR172a amplification
VvmiR172a-R	TTGTTTGCGCATGTAGCATCA
VvmiR172b-F	TATTGCCGATGCAGCATCATC	VvmiR172b amplification
VvmiR172b-R	TTGTTTGCAGGTGTAGCATCATC
VvmiR172c-F	GTTTGCGGATGGAGCATCATC	VvmiR172c amplification
VvmiR172c-R	TTTATTGCCGCTGCAGCATC
VvmiR172d-F	GTTAGCTGATGCAGCATCATCAA	VvmiR172d amplification
VvmiR172d-R	TTCACTGCGAATGCAGCATC
